# Supplementary material for: Mapping the endemicity and seasonality of clinical malaria for intervention targeting in Haiti using routine case data
Source: eLife. 2021 Jun 1;10:e62122. doi: 10.7554/eLife.62122 (PMC8169118; doi:10.7554/eLife.62122)
Supplement: Source code 5. [file elife-62122-code5.zip]

Archive with 1 entries (1 files):
- haiti_static_spatialvar.cpp
